# Supplementary material for: Regulatory Role of Hexokinase 2 in Modulating Head and Neck Tumorigenesis
Source: Front Oncol. 2020 Mar 3;10:176. doi: 10.3389/fonc.2020.00176 (PMC7063098; doi:10.3389/fonc.2020.00176)
Supplement: Supplementary file 2 [file Table_4.xlsx]

## Sheet: 工作表1
	Supplementary Table 4. Summary of studies (2007-2020_February) investigating the roles of HK2 in regulating oncogenicity of different cancers
	Year	Author	Cancer type	Findings
	2007	Rho et al	Gastric cancer	high HK2/low BCL-2 and impaired mitochondria showed worst survival
	2009	Palmieri et al	Breast to brain metastatic tumor	high HK2 associated with poor prognosis
	2010	Qing et al	Neuroblastoma
	2011	Moon et al	Prostate cancer	androgen activated PKA promoting CREB which binding to CRE of HK2 promoter
	2011	Dong et al	Pancreatic cancer/PDAC	HK2 N692N and R844K associated with differential OS
	2011	Wolf et al	human glioblastoma multiforme	HK2 is key glycolytic mediator to modulate the Warburg effect thereby interfering tumor growth and therapeutic sensitivity
	2011	Dong et al	Pancreatic cancer/PDAC	The potential role of HK2 gene, alone or in interaction with diabetes, in modifying the risk of PC
	2012	Noch et al	Human brain tumor	JC virus T-antigen modulate glucose mtabolic pathway
	2012	Kwee et al	HCC	IHC analysis associate with poorer survival
	2012	Jiang et al	Breast cancer	miR155-STAT3/miR143-C/EBPbeta axis control glycolysis
	2012	Gregersen et al	Colon cancer	miR143 downregulated HK2 expression
	2012	Fang et al	Lung cancer	miR143 regulates HK2 mediated glycolysis
	2012	Cheung et al		TIGAR-HK2 forms mitochodnrial complex under hypoxia condition
	2013	Liu et al	Pancreatic cancer/PDAC cell	Everolimus inhibits glycolysis
	2013	Gershon et al	Medulloblastoma	Blocking aerobic glycolysis by targeting Hk2 inhibit tumor progression
	2013	Peschiaroli et al	HNSCC	miR143 directly targets HK2
	2013	Smith et al	Breast cancer cell	Hypoxia induces glucose uptake via HIF1a and AMPK
	2013	Patra et al	Kras-driven Lung cancer, and ErbB2-driven Breast cancer	Hk2 deletion in Lung cancer cells suppressed glucose-derived ribonucleotides and impaired glutamine-derived carbon utilization in anaplerosis
	2013	Neary et al	Breast cancer cells	Detachment of HK2 from the mitochondria and increased nuclear HK2 mediated by Akt are important for glucose uptake
	2013	Min et al	Laryngeal cancer cells	INPP4B-mediated ressitance could be modulated via regulation of HK2
	2013	Binderup et al	Neuroendocrine tumors/CRC	IHC analysis showed 50% in NET and 64% in CRC
	2013	Yoshino et al	Renal cell carcinoma	miR143/145 target HK2 mediated proliferation and invasion
	2014	jin et al	Epithelial ovarian tumors	RT-PCR analysis showed HK2 is enriched
	2014	Chen et al	Laryngeal SCC	Overexpression HK2 promotes proliferatio and survival
	2014	Kim et al	various cancer	mTOR kinase inhibitor modulate Atk-HK2 survival signal and mito. Dynamics
	2014	Li et al	Bladder cancer cell	Lnc UCA1 upregulates HK2 via mTOR-STAT3/miR143 axis
	2014	Hamabe et al	Invasive lesion of CRC	HK2 and Phosphrylated PDHA1 predict prognosis
	2014	Xiao et al	Nacopharyngeal carcinoma	EBV mediated regulation for glycolysis is through HK2 modulation
	2014	Wang et al	Prostate cancer	HK2 could be a therapeutic target for PC carrying Pten and p53 mutations
	2014	Hu et al	CAF	HK2 regulates G1/S checkpoint via CDK2 in CAFs
	2014	Iwamoto et al	CRC	HK2 expression is higher in Kras mutated cells
	2015	Yang et al	Bladder cancer cell	PTEN/Akt/mTOR axis regulates miR21 to diminish aerobic glycolysis
	2015	Xia et al	Non-AML	Chapron mediated autophagy degrades HK2 to promote cancer cell death
	2015	Li et al	Ovarian cancer cells	ginsenoside 20(S)‑Rg3 inihibit Warburg effect by targeting STAT3/HK2 pathway
	2015	Gao et al	Tongue carcinoma cells	EGCG inibits HK2 mito localization and induces apoptosis
	2015	Hou et al	Glioma cell	PERK suppression inhibits cell growth via Akt mediated mito localization of HK2
	2015	Huang et al	Cervical squamous cell carcinoma	HK2 correlates with radioresistance and prognosis
	2015	Ogawa et al	Pancreatic cancer/PDAC	HK2+PKM2 expression is a prognostic marker
	2015	Zhou et al	Prostate cancer	miR143 targets HK2
	2015	Dai et al	HCC	resveratrol induces apoptosis - in vitro and in vivo
	2015	Soltysova et al	ccRCC	glycolytic cancer
	2015	Gandham et al	Ovarian adenocarcinoma	liposomal 3-BP inhibits HK2 in spheroids
	2015	Liu et al	Various cancer	QIC1 induced apoptosis via EGFR-STAT3-HK2 axis
	2015	Zhuo et al	Pediatric OsteoSarcoma	PI3K/Akt mediated Hk2 expression inhibits cell apoptosis
	2015	Mukherjee et al	Ovarian cancer cells	lysophospharidic acid upregulates HK2 to promote cell proliferation
	2015	Viticchie et al	various cancer	DeltaNp63-Hk2 control aerobic analysis in cancers
	2015	Guo et al	HCC	miR199-5p targeting HK2 modulates glycolysis and lactate production
	2015	Zhang et al	HCC	miR199 targets HK2
	2015	Zhang et al	acute promyelocytic leukemia	Arsenic controls HK2 mediated glycolysis
	2015	Lin et al		Discovery of 2,6-disubstituted glucosamines as HK2 inhibitor
	2016	Qin et al	Colon cancer	miR4458 targeting HK2 mediated glycosls and lactate production
	2016	Song & Zhao	Breast cancer	Kisspeptin 10 inhibits Warbugh effect via Smad mediated pathway
	2016	Wang et al	Lung tumor	HK inhibition suppresses growth of tumors with Kras and p53 mutations
	2016	Bacci et al	ER+ Breast cancer	miR155 identifies AI therapy sensitive ER+ Breast cancer cells
	2016	Botzer et al	Neuroblastoma	HK2 is a determinant for metastasis
	2016	Geng et al	Breast cancer	curcumin sensitizes 4-OHT resistant Breast cancer by targeting HK2
	2016	Zhang et al	HCC	HK2 as prognostic marker after curative resection
	2016	Li et al	Gastric cancer	miR181b inhibits glycolysis by targeting HK2
	2016	Penny et al	PDAC	Inhibition of HK2 in TAM disrupt pro-metastaic activity
	2016	Lee et al	HCC	alterations of CpG methylation of HK2 promoter define progression
	2016	Wang et al	Breast cancer	Histon methyltransferase NSD2 modualte endocrine resistatn Breast cancer
	2016	Zhang et al		HK2 binding restricts the movement of the VDAC1 N-terminal helix keeping it in the open state and allowing a constant supply of ATP to HK2 for glycolysis
	2016	Gao et al	Mouse melanoma B15F10	Jolkinolide B (JB) induced apoptosis by altering glycolysis
	2016	Liu et al		meta-analysis for prognostic rols of HK2
	2016	Ma et al	Lung cancer	EML4-ALK-HIF1α-HK2 cascade to enhance glucose metabolism in EML4-ALK-positive NSCLC.
	2016	Li et al	NSCLC	Resveratrol inibits HK2 mediated glycolyisis via Akt pathway
	2016	Lis et al		3-BP
	2017	Zhang et al	Various cancer	c-Src mediated HK2 phopshorylation/activation promotes tumorigenesis/metastasis
	2017	Wang et al	Tongue squamous cell carcinoma	HK2 enhances metastatic potential via SOD2-H2O2 pathway
	2017	Xiong et al	Colon cancer	PH domain leucine-rich repeat protein phosphatase (PHLPP) regulates HK2 dependent glycolysis
	2017	Martin et al	Prostate cancer	androgen deprivation leads to HK2-medaited survival in PTEN/p53 deficient cells
	2017	Tao et al	Prostate cancer	EZH2/miR-181b/HK2 pathway plays a positive role in PCa development
	2017	Zhu et al	Colon cancer	miR98 suppresses Warburg by targeting HK2
	2017	Xu et al	HCC	Chrysin inhibits glycolysis and induces apoptosis by targeting HK2
	2017	Katagiri et al	CRC	IHC analysis for HK2 - prognostic marker for glycolysis, proliferation, migration
	2017	Li et al	HCC	STAT3-Hk2 axis regulates glycolysis
	2017	Li et al		Benserazide is HK2 inhibitor
	2017	Xu et al	CRC	miR1 inhibits Smad3-meidated glycolysis
	2017	Li u et al	Cervical cancer	Targeting HK2 promotes HPV16 E7 induced radiosensitivity
	2017	Jin et al	HCC	miR125/HK2 axis regulates metabolism
	2017	Sun et al	OSCC	miR143 suppress cell growth, invasion and glucose metabolism
	2017	Song et al	Nasopharyngeal carcinoma	FOXC2 regulates YAP to promote glycolysis
	2017	Song et al	OsteoSarcoma	Lnc PVT1 promotes glycolysis by regulating miR497/HK2 axis
	2017	An et al	Pancreatic cancer/PDAC	BAG3 stablizaes HK2 mRNA promoting aerobic glycolysis
	2017	Liu et al	Glioma	miR218/Bmi1 downregulate HK2
	2018	Lin et al	HCC	TUA1 regulates glycolysis and metastasis via controling miR455-3p/AMPKa2
	2018	Zhou et al	Ovarian cancer cells	ginsenoside 20(S)‑Rg3 inihibit Warburg effect by targeting DNMT3A/miR532-3p/HK2 axis
	2018	Jiao et al	Liver cancer/HCC	autophagy regulates glycolytic metabolism by targeting HK2 degradation
	2018	DeWaal et al	Liver cancer/HCC	HK depletion inhibits glycolysis and induces OxPhos
	2018	Zhang et al	Ovarian cancer cells	HK2 regulates CDDP resistance via enhancing CDDP induced autophagy
	2018	Wu et al	Gastric cancer	Licochalcone A (LicA) suppress HK2 mediated glycolysis via Akt signals
	2018	Sheikh et al	Glioma	HK2-Nrf2 coactivates XOR
	2018	Mao et al	Esophageal SCC	Capsaicin inhibits glycolysis by regulating HK2 expression
	2018	Londhe et al	Sarcoma cells	NF-kB reprograms metabolism via regulation of HK2
	2018	Gao et al	NSCLC	Jolkinolide B (JB) inhibits HK mediated glycolysis via downregulation of Akt/mTOR
	2018	Hui et al	Laryngeal SCC	miR125-5p suppresses glycolysis by downregulating HK2
	2018	Liu et al	Uveal melanoma	miR216-5p/HK2 regulates cell growth
	2018	Fan et al	Cervical cancer	Lnc UCA1 upregulates radioresistance via HK2/glycolysis pathway
	2018	Yang et al	Breast cancer	PIM2-mediated HK2 phosphorylation is important for tumor growth and TAXOL resistance
	2019	Lu et al	Ovarian cancer cells	miR603 targets HK2 to inhibits malignancy
	2019	Chen et al	Gallbladder cancer	Lnc PVT1 promotes progression by targeting miR143/HK2 axis
	2019	Shi et al	CRC	B7-H3 promotes serobic glycolysis and chemoresistance by targeting HK2
	2019	Li et al	CRC	Akt2 promotes HK2 phosphorylation enhancing tumorigenesis and metastasis via NF-kB/HIF-1a/MMP2_9
	2019	Siu et al	Ovarian cancer cells	HK regulates cell migration, invasion and stemnes via FAK/ERK1_2/MMP9/Nanog/Sox9
	2019	Nagdas et al	Pancreatic tumor	Drp1 mito fission protein promotes Kras driven metabolic changes
	2019	Ma et al	PDAC	Lnc HOTAIR promotes enegy metabolism by upregulating HK2
	2019	Liu et al	OsteoSarcoma	miR185 regulates gorwth via HK2
	2019	Liu et al	Esophageal cancer	Hsp70-Akt-HK2 axis determined cancer stemness, chemoresistance and enchaned glycolysis and OxPhos
	2019	Xie et al	Breast cancer	Sonodynamic+2-DG inhibit metastasis
	2019	Liu et al	Breast cancer	High HK2 expression induced aquired 4-Hydroxytamoxifen ressitance
	2020	Zhu et al	Gastric cancer	LncRNA Ftx potentially regulates HK2 expression
	2020	Koch et al	Melanoma	Enhanced glycolytic activity in melanoma favors disease progression
	2020	Hsu et al	Lung cancer	Oct4-HK2 pathway regulated by collagen XVII is important in metabolic reprogramming and maintenance of lung CSCs
	2020	Jiang et al	PDAC	Ikarugamycin blocked glycolysis by targeting HK2
	2020	Zhang et al	Cervical cancer	ERG enhanced Cervical cancer growth via modulation of glycolytic enzymes HK2 and PGK1
	Red highlighted the studies in HNSCCs
